# Supplementary material for: ﻿Alliumsunhangii – a new species from section Brevidentia F.O.Khass. & Iengal. (Amaryllidaceae) from Southern Pamir-Alay, Uzbekistan
Source: PhytoKeys. 2023 Jan 24;219:35–48. doi: 10.3897/phytokeys.219.96464 (PMC10209640; doi:10.3897/phytokeys.219.96464)
Supplement: XML Treatment for Allium sunhangii [file phytokeys.219.96464-treatment1.xml]

<!DOCTYPE tp:taxon-treatment
  PUBLIC "-//TaxonX//DTD Taxonomic Treatment Publishing DTD v0 20100105//EN" "tax-treatment-NSO.dtd">
<tp:taxon-treatment xmlns:tp="http://www.plazi.org/taxpub"><tp:treatment-meta><kwd-group><label>Taxon classification</label><kwd>
                <named-content content-type="kingdom">Plantae</named-content>
              </kwd><kwd>
                <named-content content-type="order">Asparagales</named-content>
              </kwd><kwd>
                <named-content content-type="family">Amaryllidaceae</named-content>
              </kwd></kwd-group><mixed-citation publication-type="journal"><person-group><name><surname>Khassanov</surname><given-names>Furkat O.</given-names></name><name><surname>Pulatov</surname><given-names>Sardorjon</given-names></name><name><surname>Asatulloev</surname><given-names>Temur</given-names></name><name><surname>Ergashov</surname><given-names>Ibrokhimjon</given-names></name><name><surname>Tojibaev</surname><given-names>Komiljon Sh.</given-names></name><name><surname>Yusupov</surname><given-names>Ziyoviddin</given-names></name></person-group><article-title>﻿<italic><tp:taxon-name><tp:taxon-name-part taxon-name-part-type="genus" reg="Allium">Allium</tp:taxon-name-part><tp:taxon-name-part taxon-name-part-type="species" reg="sunhangii">sunhangii</tp:taxon-name-part></tp:taxon-name></italic> – a new species from section <italic><tp:taxon-name><tp:taxon-name-part taxon-name-part-type="genus" reg="Allium"/><tp:taxon-name-part taxon-name-part-type="section" reg="Brevidentia">Brevidentia</tp:taxon-name-part></tp:taxon-name></italic> F.O.Khass. &amp; Iengal. (<tp:taxon-name><tp:taxon-name-part taxon-name-part-type="family">Amaryllidaceae</tp:taxon-name-part></tp:taxon-name>) from Southern Pamir-Alay, Uzbekistan</article-title><source>PhytoKeys</source><day>24</day><month>01</month><year>2023</year><volume>219</volume><fpage>35</fpage><lpage>48</lpage><pub-id pub-id-type="doi">10.3897/phytokeys.219.96464</pub-id></mixed-citation></tp:treatment-meta><tp:nomenclature><label>﻿</label><tp:taxon-name>
              <object-id xmlns:xlink="http://www.w3.org/1999/xlink" content-type="arpha" xlink:type="simple">25719019-0FCA-5D47-8DD7-28A08A8C6F00</object-id>
              <tp:taxon-name-part taxon-name-part-type="genus" reg="Allium">Allium</tp:taxon-name-part>
              <tp:taxon-name-part taxon-name-part-type="species" reg="sunhangii">sunhangii</tp:taxon-name-part>
              <object-id xmlns:xlink="http://www.w3.org/1999/xlink" content-type="ipni" xlink:type="simple">urn:lsid:ipni.org:names:77311234-1</object-id>
            </tp:taxon-name><tp:taxon-authority>F.O.Khass., Tojibaev &amp; Yusupov</tp:taxon-authority><tp:taxon-status xmlns:xlink="http://www.w3.org/1999/xlink" xlink:type="simple">sp. nov.</tp:taxon-status><xref ref-type="fig" rid="F1">Figs 1</xref><xref ref-type="fig" rid="F2">, 2</xref><xref ref-type="fig" rid="F3">, 3</xref></tp:nomenclature><tp:treatment-sec sec-type="material" id="SECID0E4OAC"><title>Type.</title><p>Uzbekistan. Surkhandarya province, Babatag Ridge, Zarkasa peak, <named-content xmlns:xlink="http://www.w3.org/1999/xlink" content-type="dwc:verbatimCoordinates" xlink:type="simple"><named-content content-type="geo-json" specific-use="{&#34;type&#34;:&#34;Point&#34;,&#34;coordinates&#34;:[68.166650,37.986537]}" id="NCID0EGPAC" xlink:type="simple">37.986537, 68.166650</named-content></named-content>, 2251 m a.s.l., 22 June 2021, <italic>S.O. Pulatov and O.A.Turdiboev 22062021001</italic>. (TASH109001!, holotype; TASH109002! and TASH111001!, isotypes).</p></tp:treatment-sec><tp:treatment-sec sec-type="description" id="SECID0ENPAC"><title>Description.</title><p>Bulbs 0.4–0.8 cm wide, 0.7–0.9 cm long, ovoid, solitary tunics reticulate, light brown, bulblets several, smooth, brownish. Scape terete, erect, 4.5–10 cm high, 1.0–1.2 mm wide. Spathe bivalved, persistent, ca 4 mm long, with short beak. Leaves 2–4, narrowly linear, longer than inflorescence, 6–12 cm long, 1.0–1.5 mm wide, semi-terete. Inflorescence lax, umbellate, hemispheric, 10 to 15-flowered. Flowers widely cup-shaped, nearly star-like, ca 5 mm long. Pedicels 2–3 times longer than tepals, at base with bracts. Tepals lanceolate-ovate, smooth, whitish with a dirty greenish-purple midvein, 2.5–4 mm long, outer tepals slightly longer than inner ones. Filaments 1.5–2.0 times longer than tepals, inner ones 3-cuspidate, filament bearing cusp 2 times longer than basal teeth. Style exerted from flowers. Capsule 2 mm in diam.</p></tp:treatment-sec><tp:treatment-sec sec-type="diagnosis" id="SECID0ESPAC"><title>Diagnosis.</title><p>This species is most similar to <italic><tp:taxon-name><tp:taxon-name-part taxon-name-part-type="genus" reg="Allium">Allium</tp:taxon-name-part><tp:taxon-name-part taxon-name-part-type="species" reg="brevidens">brevidens</tp:taxon-name-part></tp:taxon-name></italic> Vved. (Fig. <xref ref-type="fig" rid="F1">1</xref>), from which it differs in a more compact habit, remaining small spathe with a short beak, unequal tepals and strongly exserted, dark violet filaments (Fig. <xref ref-type="fig" rid="F2">2</xref>).</p><fig id="F1" position="float" orientation="portrait"><object-id xmlns:xlink="http://www.w3.org/1999/xlink" content-type="doi" xlink:type="simple">10.3897/phytokeys.219.96464.figure1</object-id><object-id xmlns:xlink="http://www.w3.org/1999/xlink" content-type="arpha" xlink:type="simple">3716CD97-AD93-5365-A9A7-C078CCCA176E</object-id><label>Figure 1.</label><caption><p>Holotype of <italic><tp:taxon-name><tp:taxon-name-part taxon-name-part-type="genus" reg="Allium">Allium</tp:taxon-name-part><tp:taxon-name-part taxon-name-part-type="species" reg="sunhangii">sunhangii</tp:taxon-name-part></tp:taxon-name></italic> F.O.Khass., Tojibaev &amp; Z.Yuss., sp. nov.</p></caption><graphic xmlns:xlink="http://www.w3.org/1999/xlink" xlink:href="phytokeys-219-035_article-96464__-g001.jpg" position="float" orientation="portrait" xlink:type="simple" id="oo_799357.jpg"><uri content-type="original_file" xlink:type="simple">https://binary.pensoft.net/fig/799357</uri></graphic></fig><fig id="F2" position="float" orientation="portrait"><object-id xmlns:xlink="http://www.w3.org/1999/xlink" content-type="doi" xlink:type="simple">10.3897/phytokeys.219.96464.figure2</object-id><object-id xmlns:xlink="http://www.w3.org/1999/xlink" content-type="arpha" xlink:type="simple">C0B885A8-8481-5FF2-BAA3-E71EAB02F2D1</object-id><label>Figure 2.</label><caption><p><italic><tp:taxon-name><tp:taxon-name-part taxon-name-part-type="genus" reg="Allium">Allium</tp:taxon-name-part><tp:taxon-name-part taxon-name-part-type="species" reg="sunhangii">sunhangii</tp:taxon-name-part></tp:taxon-name></italic><bold>A–A<sub>1</sub></bold> whole and longitudinal section of flower with teeth <bold>B</bold> view of single flower <bold>C</bold> cross section of pistil <bold>D–D<sub>1</sub></bold> bulb tunic and bulb <bold>E</bold> general view of species without leaves.</p></caption><graphic xmlns:xlink="http://www.w3.org/1999/xlink" xlink:href="phytokeys-219-035_article-96464__-g002.jpg" position="float" orientation="portrait" xlink:type="simple" id="oo_799358.jpg"><uri content-type="original_file" xlink:type="simple">https://binary.pensoft.net/fig/799358</uri></graphic></fig></tp:treatment-sec><tp:treatment-sec sec-type="distribution" id="SECID0EKCAE"><title>Distribution and habitat.</title><p><italic><tp:taxon-name><tp:taxon-name-part taxon-name-part-type="genus" reg="Allium">Allium</tp:taxon-name-part><tp:taxon-name-part taxon-name-part-type="species" reg="sunhangii">sunhangii</tp:taxon-name-part></tp:taxon-name></italic> is known from one population occurring to the south in the northwestern part of the Zarkasa peak, at 2251 m a.s.l. (Figs <xref ref-type="fig" rid="F3">3</xref>, <xref ref-type="fig" rid="F4">4</xref>). New species grows in continental and drier <italic><tp:taxon-name><tp:taxon-name-part taxon-name-part-type="genus" reg="Juniperus">Juniperus</tp:taxon-name-part></tp:taxon-name></italic> forests (Fig. <xref ref-type="fig" rid="F4">4B</xref><sub>1</sub>– B<sub>2</sub>) (<italic><tp:taxon-name><tp:taxon-name-part taxon-name-part-type="genus" reg="Juniperus">Juniperus</tp:taxon-name-part><tp:taxon-name-part taxon-name-part-type="species" reg="seravschanica">seravschanica</tp:taxon-name-part></tp:taxon-name></italic> Kom.) primarily on loamy soil, with shrubs (<italic><tp:taxon-name><tp:taxon-name-part taxon-name-part-type="genus" reg="Cotoneaster">Cotoneaster</tp:taxon-name-part><tp:taxon-name-part taxon-name-part-type="species" reg="nummularius">nummularius</tp:taxon-name-part></tp:taxon-name></italic> Fisch. &amp; C.A.Mey., <italic><tp:taxon-name><tp:taxon-name-part taxon-name-part-type="genus" reg="Lonicera">Lonicera</tp:taxon-name-part><tp:taxon-name-part taxon-name-part-type="species" reg="nummulariifolia">nummulariifolia</tp:taxon-name-part></tp:taxon-name></italic> Jaub. &amp; Spach, <italic><tp:taxon-name><tp:taxon-name-part taxon-name-part-type="genus" reg="Rosa">Rosa</tp:taxon-name-part><tp:taxon-name-part taxon-name-part-type="species" reg="canina">canina</tp:taxon-name-part></tp:taxon-name></italic> L., <italic><tp:taxon-name><tp:taxon-name-part taxon-name-part-type="genus" reg="Rosa">Rosa</tp:taxon-name-part><tp:taxon-name-part taxon-name-part-type="species" reg="ecae">ecae</tp:taxon-name-part></tp:taxon-name></italic> Aitch.), perennial (<italic><tp:taxon-name><tp:taxon-name-part taxon-name-part-type="genus" reg="Convolvulus">Convolvulus</tp:taxon-name-part><tp:taxon-name-part taxon-name-part-type="species" reg="lineatus">lineatus</tp:taxon-name-part></tp:taxon-name></italic> L., <italic><tp:taxon-name><tp:taxon-name-part taxon-name-part-type="genus" reg="Dianthus">Dianthus</tp:taxon-name-part><tp:taxon-name-part taxon-name-part-type="species" reg="tetralepis">tetralepis</tp:taxon-name-part></tp:taxon-name></italic> Nevski &amp; Schischk., Eremurus <italic><tp:taxon-name><tp:taxon-name-part taxon-name-part-type="genus" reg="Phlomis"/><tp:taxon-name-part taxon-name-part-type="species" reg="olgae">olgae</tp:taxon-name-part></tp:taxon-name></italic> Regel, <italic><tp:taxon-name><tp:taxon-name-part taxon-name-part-type="genus" reg="Gentiana">Gentiana</tp:taxon-name-part><tp:taxon-name-part taxon-name-part-type="species" reg="olivieri">olivieri</tp:taxon-name-part></tp:taxon-name></italic> Griseb., <italic><tp:taxon-name><tp:taxon-name-part taxon-name-part-type="genus" reg="Hypericum">Hypericum</tp:taxon-name-part><tp:taxon-name-part taxon-name-part-type="species" reg="scabrum">scabrum</tp:taxon-name-part></tp:taxon-name></italic> L., <italic><tp:taxon-name><tp:taxon-name-part taxon-name-part-type="genus" reg="Malva">Malva</tp:taxon-name-part><tp:taxon-name-part taxon-name-part-type="species" reg="neglecta">neglecta</tp:taxon-name-part></tp:taxon-name></italic> Wallr., <italic><tp:taxon-name><tp:taxon-name-part taxon-name-part-type="genus" reg="Phlomis">Phlomis</tp:taxon-name-part><tp:taxon-name-part taxon-name-part-type="species" reg="olgae">olgae</tp:taxon-name-part></tp:taxon-name></italic> Regel, <italic><tp:taxon-name><tp:taxon-name-part taxon-name-part-type="genus" reg="Primula">Primula</tp:taxon-name-part><tp:taxon-name-part taxon-name-part-type="species" reg="baldshuanica">baldshuanica</tp:taxon-name-part></tp:taxon-name></italic> B. Fedtsch., <italic><tp:taxon-name><tp:taxon-name-part taxon-name-part-type="genus" reg="Ziziphora">Ziziphora</tp:taxon-name-part><tp:taxon-name-part taxon-name-part-type="species" reg="pamiroalaica">pamiroalaica</tp:taxon-name-part></tp:taxon-name></italic> Juz.), annual and biennial (<italic><tp:taxon-name><tp:taxon-name-part taxon-name-part-type="genus" reg="Cousinia">Cousinia</tp:taxon-name-part><tp:taxon-name-part taxon-name-part-type="species" reg="candicans">candicans</tp:taxon-name-part></tp:taxon-name></italic> Juz., <italic><tp:taxon-name><tp:taxon-name-part taxon-name-part-type="genus" reg="Cousinia">C.</tp:taxon-name-part><tp:taxon-name-part taxon-name-part-type="species" reg="microcarpa">microcarpa</tp:taxon-name-part></tp:taxon-name></italic> Boiss., <italic><tp:taxon-name><tp:taxon-name-part taxon-name-part-type="genus" reg="Daucus">Daucus</tp:taxon-name-part><tp:taxon-name-part taxon-name-part-type="species" reg="carota">carota</tp:taxon-name-part></tp:taxon-name></italic> L., <italic><tp:taxon-name><tp:taxon-name-part taxon-name-part-type="genus" reg="Lactuca">Lactuca</tp:taxon-name-part><tp:taxon-name-part taxon-name-part-type="species" reg="serriola">serriola</tp:taxon-name-part></tp:taxon-name></italic> L., <italic><tp:taxon-name><tp:taxon-name-part taxon-name-part-type="genus" reg="Lappula">Lappula</tp:taxon-name-part><tp:taxon-name-part taxon-name-part-type="species" reg="microcarpa">microcarpa</tp:taxon-name-part></tp:taxon-name></italic> (Ledeb.) Giirke, <italic><tp:taxon-name><tp:taxon-name-part taxon-name-part-type="genus" reg="Veronica">Veronica</tp:taxon-name-part><tp:taxon-name-part taxon-name-part-type="species" reg="cardiocarpa">cardiocarpa</tp:taxon-name-part></tp:taxon-name></italic> (Kar. &amp; Kir.) Walp.,) herbs and is always with dominance by <italic><tp:taxon-name><tp:taxon-name-part taxon-name-part-type="genus" reg="Carex">Carex</tp:taxon-name-part><tp:taxon-name-part taxon-name-part-type="species" reg="pachystylis">pachystylis</tp:taxon-name-part></tp:taxon-name></italic> J.Gay.</p><fig id="F3" position="float" orientation="portrait"><object-id xmlns:xlink="http://www.w3.org/1999/xlink" content-type="doi" xlink:type="simple">10.3897/phytokeys.219.96464.figure3</object-id><object-id xmlns:xlink="http://www.w3.org/1999/xlink" content-type="arpha" xlink:type="simple">87C1AF3C-F8EB-587E-BF59-81DDF7E7AC32</object-id><label>Figure 3.</label><caption><p>Distribution of <italic><tp:taxon-name><tp:taxon-name-part taxon-name-part-type="genus" reg="Allium">Allium</tp:taxon-name-part><tp:taxon-name-part taxon-name-part-type="species" reg="sunhangii">sunhangii</tp:taxon-name-part></tp:taxon-name></italic>, <italic><tp:taxon-name><tp:taxon-name-part taxon-name-part-type="genus" reg="Allium">A.</tp:taxon-name-part><tp:taxon-name-part taxon-name-part-type="species" reg="brevidens">brevidens</tp:taxon-name-part></tp:taxon-name></italic>, <italic><tp:taxon-name><tp:taxon-name-part taxon-name-part-type="genus" reg="Allium">A.</tp:taxon-name-part><tp:taxon-name-part taxon-name-part-type="species" reg="nikolai">nikolai</tp:taxon-name-part></tp:taxon-name></italic> and <italic><tp:taxon-name><tp:taxon-name-part taxon-name-part-type="genus" reg="Allium">A.</tp:taxon-name-part><tp:taxon-name-part taxon-name-part-type="species" reg="pshikharvicum">pshikharvicum</tp:taxon-name-part></tp:taxon-name></italic>.</p></caption><graphic xmlns:xlink="http://www.w3.org/1999/xlink" xlink:href="phytokeys-219-035_article-96464__-g003.jpg" position="float" orientation="portrait" xlink:type="simple" id="oo_799359.jpg"><uri content-type="original_file" xlink:type="simple">https://binary.pensoft.net/fig/799359</uri></graphic></fig><fig id="F4" position="float" orientation="portrait"><object-id xmlns:xlink="http://www.w3.org/1999/xlink" content-type="doi" xlink:type="simple">10.3897/phytokeys.219.96464.figure4</object-id><object-id xmlns:xlink="http://www.w3.org/1999/xlink" content-type="arpha" xlink:type="simple">C416B5C0-2137-52A3-A0E2-9EF9ADDEAA6D</object-id><label>Figure 4.</label><caption><p><bold>A<sub>1</sub>–A<sub>2</sub></bold> inflorescence and general view of growing <italic><tp:taxon-name><tp:taxon-name-part taxon-name-part-type="genus" reg="Allium">Allium</tp:taxon-name-part><tp:taxon-name-part taxon-name-part-type="species" reg="sunhangii">sunhangii</tp:taxon-name-part></tp:taxon-name></italic><bold>B<sub>1</sub>–B<sub>2</sub></bold> Zarkasa peak and habitat landscape.</p></caption><graphic xmlns:xlink="http://www.w3.org/1999/xlink" xlink:href="phytokeys-219-035_article-96464__-g004.jpg" position="float" orientation="portrait" xlink:type="simple" id="oo_799360.jpg"><uri content-type="original_file" xlink:type="simple">https://binary.pensoft.net/fig/799360</uri></graphic></fig></tp:treatment-sec><tp:treatment-sec sec-type="etymology" id="SECID0EUNAE"><title>Etymology.</title><p><italic><tp:taxon-name><tp:taxon-name-part taxon-name-part-type="genus" reg="Allium">Allium</tp:taxon-name-part><tp:taxon-name-part taxon-name-part-type="species" reg="sunhangii">sunhangii</tp:taxon-name-part></tp:taxon-name></italic> is named after Prof. Sun Hang, one of the leading botanists at the Kunming Institute of Botany, Chinese Academy of Sciences, China, who actively promotes several projects within Central Asia.</p></tp:treatment-sec><tp:treatment-sec sec-type="phenology" id="SECID0EFOAE"><title>Phenology.</title><p><italic><tp:taxon-name><tp:taxon-name-part taxon-name-part-type="genus" reg="Allium">Allium</tp:taxon-name-part><tp:taxon-name-part taxon-name-part-type="species" reg="sunhangii">sunhangii</tp:taxon-name-part></tp:taxon-name></italic> was flowering (Fig. <xref ref-type="fig" rid="F4">4 A</xref><sub>1</sub>–A<sub>2</sub>) on 22 June, 2021 when we found its fruits began to mature at the same time. It is supposed that flowering starts in about late May and/or early June. As we visited this area only once, we are not sure when fruiting finishes.</p></tp:treatment-sec><tp:treatment-sec sec-type="conservation status" id="SECID0E4OAE"><title>Conservation status.</title><p><italic><tp:taxon-name><tp:taxon-name-part taxon-name-part-type="genus" reg="Allium">Allium</tp:taxon-name-part><tp:taxon-name-part taxon-name-part-type="species" reg="sunhangii">sunhangii</tp:taxon-name-part></tp:taxon-name></italic> is so far only known from two closely spaced localities. The total distribution area of this species is around 5 km<sup>2</sup>. The total number of individuals does not exceed 41. However, the new species is categorized as ‘Data Deficient’ (<abbrev xmlns:xlink="http://www.w3.org/1999/xlink" xlink:title="Data Deficient" id="ABBRID0EQPAE" xlink:type="simple">DD</abbrev>) according to IUCN (2019) criteria.</p></tp:treatment-sec></tp:taxon-treatment>
